# Supplementary material for: Identification of Potential microRNA Panels for Male Non-Small Cell Lung Cancer Identification Using Microarray Datasets and Bioinformatics Methods
Source: J Pers Med. 2022 Dec 13;12(12):2056. doi: 10.3390/jpm12122056 (PMC9780989; doi:10.3390/jpm12122056)
Supplement: Supplementary file 1 [file jpm-12-02056-s001.zip]

Archive with 1 entries (1 files):
- jpm-2017643-supplementary.pdf
